# Supplementary material for: Unlocking the molecular secrets of Paeonia plants: advances in key gene mining and molecular breeding technology
Source: Hortic Res. 2025 Apr 30;12(7):uhaf090. doi: 10.1093/hr/uhaf090 (PMC12064954; doi:10.1093/hr/uhaf090)
Supplement: Web_Material_uhaf090 [file web_material_uhaf090.zip]

Archive with 2 entries (2 files):
- Supplemental figure for review 1.docx
- Supplementary Table 1.docx
